# Supplementary material for: Genome-Wide SNP Discovery and Preliminary Genomic Insights into Hua-Ma Hybrid Deer Using RAD Seq; An Exploratory Study
Source: Genes (Basel). 2026 Jul 7;17(7):782. doi: 10.3390/genes17070782 (PMC13408981; doi:10.3390/genes17070782)
Supplement: Supplementary file 1 [file genes-17-00782-s001.zip]

Archive with 4 entries (4 files):
- File S3 Diversity_summary.txt
- File S4 R_session_info.txt
- Table S1 Sample_Metadata.csv.xlsx
- Table S2 Genotyping_QC_summary.csv
