# Supplementary material for: Genome-Wide SNP Discovery and Preliminary Genomic Insights into Hua-Ma Hybrid Deer Using RAD Seq; An Exploratory Study
Source: Genes (Basel). 2026 Jul 7;17(7):782. doi: 10.3390/genes17070782 (PMC13408981; doi:10.3390/genes17070782)
Supplement: Supplementary file 1 [file genes-17-00782-s001.zip › File S3 Diversity_summary.txt]

H obs: 1.000 | H exp: 0.829 | PIC: 0.171
