# Supplementary material for: Genome-Wide SNP Discovery and Preliminary Genomic Insights into Hua-Ma Hybrid Deer Using RAD Seq; An Exploratory Study
Source: Genes (Basel). 2026 Jul 7;17(7):782. doi: 10.3390/genes17070782 (PMC13408981; doi:10.3390/genes17070782)
Supplement: Supplementary file 1 [file genes-17-00782-s001.zip › File S4 R_session_info.txt]

R version 4.5.2 (2025-10-31 ucrt)
Platform: x86_64-w64-mingw32/x64
Running under: Windows 10 x64 (build 19045)

Matrix products: default
  LAPACK version 3.12.1

locale:
[1] LC_COLLATE=English_United States.utf8 
[2] LC_CTYPE=English_United States.utf8   
[3] LC_MONETARY=English_United States.utf8
[4] LC_NUMERIC=C                          
[5] LC_TIME=English_United States.utf8    

time zone: Asia/Shanghai
tzcode source: internal

attached base packages:
[1] stats     graphics  grDevices utils     datasets  methods   base     

other attached packages:
[1] ggplot2_4.0.2

loaded via a namespace (and not attached):
 [1] labeling_0.4.3     RColorBrewer_1.1-3 R6_2.6.1          
 [4] tidyselect_1.2.1   farver_2.1.2       magrittr_2.0.4    
 [7] gtable_0.3.6       glue_1.8.0         tibble_3.3.1      
[10] pkgconfig_2.0.3    dplyr_1.2.0        generics_0.1.4    
[13] lifecycle_1.0.5    cli_3.6.5          S7_0.2.1          
[16] scales_1.4.0       grid_4.5.2         vctrs_0.7.1       
[19] withr_3.0.2        compiler_4.5.2     rstudioapi_0.18.0 
[22] tools_4.5.2        pillar_1.11.1      rlang_1.1.7       
