# Supplementary material for: Genome-Wide SNP Discovery and Preliminary Genomic Insights into Hua-Ma Hybrid Deer Using RAD Seq; An Exploratory Study
Source: Genes (Basel). 2026 Jul 7;17(7):782. doi: 10.3390/genes17070782 (PMC13408981; doi:10.3390/genes17070782)
Supplement: Supplementary file 1 [file genes-17-00782-s001.zip › Table S1 Sample_Metadata.csv.xlsx]

## Sheet: Sheet1
Sample_ID	Species
X1	Hua-Ma Hybrid Deer
X2	Hua-Ma Hybrid Deer
X5	Hua-Ma Hybrid Deer
X7	Hua-Ma Hybrid Deer
X8	Hua-Ma Hybrid Deer
