# Supplementary material for: Genome-Wide SNP Discovery and Preliminary Genomic Insights into Hua-Ma Hybrid Deer Using RAD Seq; An Exploratory Study
Source: Genes (Basel). 2026 Jul 7;17(7):782. doi: 10.3390/genes17070782 (PMC13408981; doi:10.3390/genes17070782)
Supplement: Supplementary file 1 [file genes-17-00782-s001.zip › Table S2 Genotyping_QC_summary.csv]

Sample	Success_rate	Missing_rate
X8	91.8334834349069	8.16651656509308
X7	96.4909458147892	3.50905418521077
X5	77.9619995278358	22.0380004721642
X2	92.3981568109682	7.6018431890318
X1	92.848811282975	7.15118871702502
